# Supplementary material for: A new large hypercarnivorous crocodyliform from the Maastrichtian of Southern Patagonia, Argentina
Source: PLoS One. 2025 Aug 27;20(8):e0328561. doi: 10.1371/journal.pone.0328561 (PMC12385380; doi:10.1371/journal.pone.0328561)
Supplement: S2 File — Data matrix used in the phylogenetic study in TNT format. (TNT) [file pone.0328561.s002.tnt]

xread
444 120
Gracilisuchus	000000??0?000000000000?0?000000000?0??0?0?00000?000???0000?0???0?000?100000?00000000?0???0000?0?0000003012?00?0??????01?01000??1?01???000001002?0???0000????000???00000?0000????000???0????0???????0000?00000?0?000000000?0?0000?00?0?0??0?0??000??0?00??1?0?0?001???0?110???1??01000??0??????????????0?????????????????????????????00000????????010?0000???00000???0???????????????????????0??000???000???0?0?…
Terrestrisuchus	000??00??0??000000?000?0?00?000?110?00000?00000?000??0?000?000????00???010??0?000000?010?0000?02000001301??0110??00?00?00100??10?00?110?0?0??[0 1]110???00000???000???00100?000??001?00???0????0??????00????00??0?0??0?0???????????0?????????0?????0?????????????0?00??????????????????????????????????????0??????0???0???0000?00?????0?00??0??????????????????????????????????????????????????????????????????…
Dibothrosuchus	000?00?030??001???000000??????00110000000?00000?0000?00000?0?0102000?000100?0010?000?????2000?0?????013010?0110?0?0?000001001?10?00?1?0?0101011100??000001??00?0?00?1000000100010000?000??00?0?00100001000100?0?000000000?000000?0?0000??0??00000??0000?00?0?0?000?0?0?1101?01??01000??0??00100?00000000????00???00?000000?00????00000000??????????????????00?0?00??00?0??0?0?????0?00??0?000??000???00????????…
Protosuchus_richardsoni	21000001300000011010000100000100010001010?00201001111110010101103011?100210001010100001100[1 2 3 4 5]00?120011010011102101010100[0 1]000000?01??01??10010[0 1]0101000100???0110000000000000001?00100000?0???0000?0100120000011110??001000?010?0000?0?0000??0?000000??00000000100000????0??10?????00?000??0000???0?000?000?0????00?0?00??0000100?????0000101?0000???00010100?0?000?0?0?0000??0?01?[0 1]0?00?????…
Protosuchus_haughtoni	2100?0?1300000?11010000100?00100010001010?0020100111?1100101?1?03011?10?2?000101???????????00?1200??010?1110??0??????0[0 1]?0000[0 1]?01?001??10010?01??1?0100???011?000??0?1000000100???0000?00??00?0?010?120?00011?00?100100010?0000?0?0?0000??0?000000??000000001?0?00????00?10??????01000??00?0??00?00?000?00???000?????????????????????????????????????????????000?0001??00??0?010[0 1]??0?000?00000???00?…
Coloradisuchus	21[0 1]??0?130??00?100???????0??????????01000?00201???1???10???1??????1???0?[1 2]?0?0101????????????0?1?00???100??10????0????00?00???????00????0000?011?0???00???[0 1]1??0?0??0???0?0????0???00???0???00?0?0100??0?000?1??0??0010?01?00000???0??00???0?0??000??0?0?????1?????????0????????????0????0??????0??????00?????????????????????????????????????????????????????00????????????0?0???????????????0??0???…
Hemiprotosuchus	?10?00?13??????10010?0??0??0010?11????01??0020?00?11?1100101??1?3?11??0?21????01?????????0????1200?1?1001??0?????????000?000?????00????0000??1[0 1]?????0????????0?0??0??00?0??????1?0000?0????0???0???12???001??10?00?10?01?000???0???0?????0?????00???00???00????00????0??10????????0????0??????0?0????0??????????????00???????????????????????????????????????0?????????0??0????????????????????????????????…
Orthosuchus	21100001301?0001001000[0 1]10000010001000?000?002011001111100??1?1?03011?0?0?0?001000100011100000?120010013021142101?10?10?100000001?0101000001?000?0???00001??0000???1010000001?0?100000?0????0??000?012?000011110?0001000?0?000?00?00?0?0??0?000?0???0000?000100?00???100110??01?0??0?0??0?0?000??????0?00??00?????0?0000000?00?0?00?100001??????0???????????0?00?000100????0?0?0????0????????0??00????00????…
Edentosuchus	201?????[1 2]????0??[0 1]0??1?0100??0?????02?110?00?????????????????????[2 3]?211????10?01010?????????[2 3 4 5]???????????0???1[2 3]?????????00110??1?01?1???1000110?11?1????????01??001?1?1?00[0 1]????0????00?0?0????1??0?101??1????11??0??1??00000??0???0???0?????0???0?????00?0??0?1?0?00????10?101???????000??????????????????0??00?0???????????????????????????????????????????????00??00???0???0?1?0????…
KayentaForm	[1 2]01110?1200000?10010?0??00????0?0???11110?002010011111100001011?3011?0002100?1010??0????00??0?12001011001112????0????01100?00?01000111?[0 1]01001?01?10100000010??01?1?????????1?????00???0????1?00010112??00011??0?010???00?????????000?????0?????????????0???1???00????[0 1]?1???????????????0???????????????????????????????????????????????????????????????????00?0?????0??????????????????????????????…
Zaraasuchus	10?????????????1?01?01?1000001?10?02????????????????????????????3?????0??010??????????????[1 2 3 4 5]0??1010??0???????????0??????????????????????0?????1??1?????????10?????????0000???????0???0?????0?????1?????1?00???0???0???11111111111???????????????????0?????00???????????0?10???????1000??00???????0???????????????????????????????????????????????????????????00??0?01?????????00?????00000000?????????…
Gobiosuchus	101000?110000011001?[0 1][0 1]?1?00001?10?0201000?0020112011111000?0????301???0?10100[0 1]010?0?11??????0?1010110[0 1]3012002?0000???0010[0 1]00001000000?00001001211?0100???11000000001?00000?1?0020000000???00?0?01?0121000011?00?00?0011111111111?000000??00000000??0000?00010??00????001?0??1????10?0??0??0?[1 2]???0000??0?????000????0??0??0?????????????????????????????????0000????10??1??0?0??0????000…
Sichuanosuchus_shuhanensis	[1 2]01??0?1200[0 1]00?10010[0 1]1?110???1?00?021?10100020?1?011?1100???????3?11??0?1?000011?1??11????000????????10?11?0?1???0??100100??1??10?0????0011?[0 1]1210??10?????1??000??00100?00?10???000?0?00???0?00110?111011111100?101000010011???0???0?00??000?0?00????00??001???00????00??0?????0??000??00?????0????000????????????????0000?0???????1????????????????????????000?0??1100???0?01????[0 1]???0????…
Sichuanosuchus_huidongensis	201??0?120??00??0?1?10?110?001100?021?10?0002?????1????0???????03?11100???00?011??????????????1??????1???1?0??????????0??0?????1000????00111012?????01???01??000?00??00[0 1]???1?0??00000?00???0?00?10011???11?1?001?01??001001100?0?0?0000???0000000??0000?0001?0?00????01??0???????1000??0??????0?00?000??????????????????????????????????????????????????????0???0?[0 1]1??0???0???????0?????????0??000???00…
Shantungosuchus	2?1????1?0???0?1??1????11??????????21?1[0 1]100020?1?011?1100?10????????100?1?000??10???????0?????????????0?1??????1?????00100??????00??10?00???11211??101??????00000000??0????1???10?00??0????0??????0??1011111??0?1[0 1]10??0???1??????????????0??????????????????0??0??????????????????????????????????????????????????????????????????????????????????????????????????????????????????0???????????00??????0…
Zosuchus	201??0?1200000??001010[0 1]110?001110?02211010022?1??011?11000?0?1?0311110????0?01111????????????????????10?12?3???1?????00100011011?0001?0?0010112?[0 1]?0101???0?0?00100010000?[0 1]111????0??0?00???000?1000111??1011?101101000000100???0?000?000?0000000???00?0?000100?00????10?10????0???0?0??00????0??00000??????????????????????????????????????????????????????0?00???011??1??0???????0?????????0??0???…
Hsisosuchus_chowi	201??0?110??00?0101000[0 1]?1000110001021110100021112011?10000?0?1?03??11?010000201??????????????????????0001110??0??????01??110??100??0??000[0 1]11011?1?0?01????10??0???0??0010???0????0000?010000?00110?1000?0001?100100[0 1]0?00000????0?0?0?00??100??000??000000001?0?00????00??0?0??????00???00?????0?00???00?????????????????????????????????????????????????????00??000?10????0?0???0?0?????????0???00?…
Hsisosuchus_chungkingensis	201?0???????000010100001100011000?021?101000[1 2]??12?11?10000?0?1?0[2 3]?111?0?00[0 1]02?1??10???????000?1000???0?01?1021?1?????01001?????0?0000??000?1011?1??001????10???0??0??0010?010???000?0?000000?00110??[0 1]00?00011111100[0 1]?0000?0000?0???000?0?10??0??????000?0001?0?00????00?00??????01000??00???????????????????????????????????????????????????????????????????000?0001?0?1?????10???0?0110100…
Fruitachampsa	201??001200100010000100100000110010221111?0120112?1???0?0??0??1?3?21?????[0 1]?0011101011?1?00011112?0??1?0??[0 1]00??1?100??001?0?0100100??101?0011?01110??0??00?10?????001?00?0????001?0000?0????0????110???000????101??0?00000?000??0??00???0??00?????????????0?100?00?????01?1??????????0?????????0????0??1????????????????????????????????????????????????????000??0?01????000?000?????????????0??0?0?0?00…
Microsuchus	???????????????????????????????????????????????????????????????????????????????????1?2??????0????0?10???????????0??2????????????????????????????????????????1???????????????????????????????????????????????????????????????0?????????????????????????????????0?????????????????????????????????????????????????????????????????????00001?000???00?11????1?????????????????????????????????????????????????????…
Neuquensuchus	????????????????????????????????????????????????????????????????????????????????????1[1 2]???[1 2][0 1]00???????????????????0?0?????????????????????????????????????????0???????????????????????????????????????????????1?????????????????????????????????????????????????0??????????????????????????????????????????1???1??11??11000?001???????011???????00???????????????????????????????????????????????????…
Candidodon	201??0?102??0011100010[0 1]110??11000?022?101000?1??201??1000?10?1?0??112???????21100????????????????????11?1?01??010????010011?1?100000?0100?10001???0011???0?0?00??101?0?1011100?1?0000?0001?00001[1 2]1010010??01?100?000000000?????0?1?0000001000?0?0?00?00?000100?00?????0110??1?????000000??????0?0000000????????????????????????????????????????????????????0?00???02???1[0 1]00?0?????????????????0000?…
Libycosuchus	201000?102??00??10?010?1???011000?0?2?101????11120?1?10?0??0???0?011??110001?1000????????????????????1[0 1]02010?????????01?011???????????1?011?00??1???01?????0?000??01?00?01?1?0???0000?0???0000?011010????001?100??01??????00???0?[1 2]00?????1?[0 1]0?000?????0??00?00?0?????00?10??1?????0????00???????0??0?0??????[0 1]11?????????????????????????????????????????????00?????????1??0???????0?00101011??0…
Simosuchus	10301011000000100010111110?0110001021?10100011?12011?1000010?1?030112111010020000???????02300?2010?1002[0 1]2010??01????1?1101101212000010100111002110002011?210?00001010001011100?0?0000[0 1]0?11110011110100100111?100010000000010000021000000?10[0 1][0 1]0010??00000000100?0010??00100?0100??1000??00?0?1?0?000?0?010?0???1?10000100011000110001???????[0 1]?1?000101120?01[0 1]0[0 1]0011021000??0?110[0 1…
Malawisuchus	101?00?1120000?[0 1]10001[0 1][0 1]1100?110001?22110100011??20???1000?10?1?03?111[0 1]1?0100211001????1??2100000?0??01112111??01?0???01100101?11000???100110101?0?0001???0?01000?101000001?10??1?00?0?00001[0 1]?00121110?1000?11100000000000000???0?[0 1]?0?00001000???0????00??001?0?00????00??0??1?0??100010000??????0??000?1????1?1??1????0?????0???????????????????????????????100?00???0??000?00?[0 1]??0…
Pakasuchus	101??0?1?21???1110001011?1?01100010221101000???12?11?1000?10?1?03?21111?01002?110????????1?0??000???0??11?13??01?????01100??????000000?001111011?000011100101000?101001?01???0?1?0000100001100?1211100100001?100?000000000000000???000?00110???????0??0?0001?0?00?????0??0???????10000000???????00?000010???1???????????????0???????0111????????????????????10????02???0000?0??1??0??0?1?011????00???100?10?000…
Chimaerasuchus	101?0001121?00???????????????????????????????????????????????????11??0?10?01?10??1?1?????2100??0????11?0?31421??00??10?211111011?00???1?0110???????????0011??000??00???????1?????0????0????[0 1]????1???????????1?0?????0?????[1 2]??????200000????00?0?0????0?????10???0???1????????0??????0??????01000???????10???001?0?001??001?????????1????1?????????????????????0???????????0?0???????????????0??010?2001…
LLanosuchus	???????10?????????????????????????????10??0???????????????????????1??1????0?[1 2]?000?????????????????????1???12??????????12?????????????01?1111?????????????01??00000?1?????????0?1?001??0?11?000??2????1???0????21????0???????????????????0111?????????0??????0???????????????1?????????????????0???0?0??????????????????????????????????????????????????????????0???????????00??2?0??????????1?00?1???000???…
Notosuchus	101?00?1020100111000111111001100[0 1]1022110110021112011?10000?0?1103111111?01001100011112?1?2[0 1]0001000??01112012??1100121[0 1]1201[0 1]010010000001111111111?00011110010100000011000011100?1?001000?111000112101011000111101100000000000000021010[0 1]01011[0 1]10000?00000?0001000000?0100100101?1?010000100000??0?000100010?10111?1101?110010?0111?11101111?0001?100??1???0??000000012101[0 1]00100102101…
Comahuesuchus	103??0?102??00?????0111????????0010?2????1?011?1?????????????????121??????0?1[0 1]101?????????????????????0??[0 1]13??1??????0000?101201[0 1]01?????011??0?1????11???11??020??001020011?0[0 1]?1?0?00?1011?000?111010??000???100???00000??0????0?[1 2]01[0 1]1110?1[0 1][0 1]0000?00??0?000100?00????1?110101?????00?01?0??1????0??1?0?????????????????????????????????????????????????????0???0001?????[0 1]00…
Mariliasuchus	101?00?10200001110001[0 1][1 2]111000110[0 1]102211?110021112011?1100010?1?031211111010011000111121??2?00?0002??0?1121132?110?12?0020[0 1]1010010??[0 1]0010[0 1]11110110?00111??0101000010100[1 2]0011?00?1?0000[0 1]0?11100011211100100011?10100000000000000002[1 2]011111011010000?000?0?000100000????10000?[0 1]101?0?000010?0001???0001100?????11??1100001001100????1??01?11?000?01???????00??111011112101…
Labidiosuchus	?????????????????????????????????????????????????????????????????????1????0????0??????????????????????1??????????????0??????????????????1????????????????01???00?0??????????????????????????0???2???????????????????????????????????????????????????0????????????????1????????????????????????????????????????????????????????????????????????????????????????????????????10?01???????????????01???????10??????…
Caryonosuchus	1?1??0?10???0????????????????????????????????????????????????????????????????100??????????????????????1??31????????????2??1?1?????????0?1111??????????????1??????10????????????1?0????0????00???????????????????????0?????????????????0????0??000??????????1?????????0???????????????????????0????????????????????????????????????????????????????????????????????????????11????????????????00?1111??001111????…
Sphagesaurus_huenei	101?000102??00??100?????110?????????21101?00???1?011?1100??0?????12?[1 2]????????100?????????????????????01?[1 2]312???0???????21111101111111110111110011101111?0?10??0??100??0?0??????1?00???0????00??1?1??0?10??11??0000000?00???????0?10?010??1?00?000?00?0?????10??000???0?1????10????0?001???0010????0?101????????????????????????????????????????????????????0??01????2??0[0 1]011????????????????0?01111…
Armadillosuchus	101??00102??00?110001011110011001102?????????111??11?11000?0????3?21?????????1000????????????0101[0 1]????1?231????0???????2?1?11?11?1?1??00??11100?1??111???????????1000001011?0??1?0??1?0????0???1???10?1???1?110?0010000000??00?0???10??????????00??0?00?0001?0?0?????00?000??0????000???0??0?0??00???01??????????????1?00???0?1????0?????????????????????????[0 1]??11022??0??11??????????????????011111?00…
Caipirasuchus.stenognathus	101?00?1020000?11000111111001110??022110110021112011?11000?0????31111111010011000????????????????????1112112??11?????002011010110111001?1111101?010111???010?0000101000001?100?1?0000[0 1]0?11100011211100100011?10[0 1]100000000000???020011101011000000?00000?000100?00????000?0?0101???000?100?00100?000100?????????????????????????????????????????????????????001111?121010?01210121111101101111?111111100…
Caipirasuchus.montealtensis	101????10200?0?11000111111?01110????21101100211?2011??100??0????3?1111????0?11000????????????????????01?2?12??11?????00?01??1?1101[0 1]?00101111?01?0??111???01??0000?01000?0??100???0000?0?11?0001121110010??11?100?000000000?????010?101010110000?0?00000?000100?00????0?[0 1]10?01?0???00001??????00?00?1101????????????????????????????????????????????????????0??1?01121?1?[0 1]012101211?0????????1??1???…
Caipirasuchus.paulistanus	101?00010200?0?11000111111?011?01??221101100???1?011?????0?0????3?111111010?11000????????????????????01?2112??1??????002011[0 1]101101[0 1]?001?1111101?????11???01??0000?01000??1?10[0 1]???0000?0?11?00011211?00100011?100?0?00000??00???010010?01011000000?00000??00100?00????0?0?0??10????000110??00100?000100?????????????????????????????????????????????????????0??110??21???[0 1]0121?1211?[0 1]??????1…
Caipirasuchus_mineirus	101?00?1020000?11000111111001110110221101100?1?12011?1100??0?0?0311111110100110001?1??1????00?000[1 2]0001112112??110012?01201101?110100001011[0 1]11011010111???01000000101000?001100???000010?11100011211100100011?101100000000?000?00?0?11101011000000?00000?000100000???10?000?01?10?1000010??0??00?0001000???0?011?1????0100???0???????01111?00?1000??????00??00?11111?10?0[0 1]012101211101011011110[0 1]…
Yacarerani	101?00?102??00?1100010111100011011022110110021112011??1000?0?1?03121111?00001100011?121??2500?????????112112211100??100211101001011100101111?01???0111110010000001010000011100?1?0000?0?11100011211101100011110000?000000000???020010111011000000?00000?000100?000??110000??10000?000110000010??000100111100001?11000010011001110111??????001100001011200011110?1112001100101012111110110111101100?110111110100…
Adamantinasuchus	101??0?10???00??10?0111111??111???????????????????????????????????[1 2]1?1????0??1000?????????????????????1??112??1??????0?2[0 1]0101?01?0????1?1111?01??????????01??000?101??00???1???1?0????0????0????2???????00????0??0??0001??0????0?0??111????00?000??00?0????1?0?00????10??0????????000??0?????0??00???0????????????????????????????????????????????????????????????????????10111?????????????10??00?1101…
Coringasuchus	1???????????????????????????????????????????????????????????????????????????????????????????????????????????????????????????????????????1?????????????????1???0?????????????????????????????????[1 2]??????????????????????????????????????????2??????????????????????????????????????????????????????????????????????????????????????????????????????????????????????????????????????????????????0????????????…
Morrinhosuchus	101??0?102??00??????????????????????2?????????????????????????????1?????????11000????????????????????11???12?????????01????010010?0???1?0?11?????????????01??00?0?01???????1?0?1?0????0?[0 1]1?000??2??????0??????0?????0????????????[0 1]?1???????00?000?[0 1]?00?????10???0??????1????????????00???????00???0??????????????????????????????????????????????????????????????????????0100??2?0??????????1??0???…
Campinasuchus	1000?0?132??00?1101?11111100110011032110110121???011?1?00????????021111?00011111??????????????????????202103???1??????101110101111100?110111102?0?0?11???[0 1]10??[0 2]0?000?00101110????0011?001100?001110?01100011?100?0000?000000???0?21[1 2]000111110?000?00?00?000100?00????001?0??1?????0?00100?00?00??111100?????????????????????????????????????????????????????01????121?1?110?0??1??0??0?10?110?0000?…
Pissarrachampsa	100??0?122??00111010111111?0110011032110110121112011?10000?0????3?211???????1?11??????????????????????2?2204??01??????1011?01?1111?001?10?11102?[0 1]?0011???[0 1]????20?0000001011?01?1?00111000[0 1]?0?001110?0110??11?1001000000000?????0?2?10001111110000?00?00?000100?01????00110?11?????00001?0???????0111100????????????????????????????????????????????????????0?10?00?210?1110?0??1?1??????????0??000?…
Baurusuchus_albertoi	1???????????????10?????111?????????3????????21??201????????????????1??1??00??????11102?1?2100?00?20?0??0????21??001211??11???????1??01?10???1021????11110???1??0??????0101????????????????0????10??10?1?00??1????000?00000000000?????0?????????????00???000???0??0??1?0????1???1010????000???????????0011100011?101?11111100?011011101111?000?01??1110?000??010???12??????????????0???1?0211?????????????????11…
Baurusuchus_pachecoi	100??00132??00?1101????111?0110????32?10110021112011?1000?10??10??211111010111111?????????????????????202103???1?????1101110101[0 1]1110011101111021[0 1]?0011???[0 1]00?1200?00?00101??0101?001??000[0 1]001001010101?000?1?00010000000?000???0?2??000111110?000?0000??00010??0?????001?0?1?0????0000200??110??0?11?00????????????????????????????????????????????????????00?0???1?101?100?0201?100?????2110?0…
Baurusuchus_salgadoensis	100?00?1320100?110101[0 1]111100110011032110110021112011?1000010?1?03121111?00011111111????1?2?0000002000?2021032101?012?11011101?1111?001?101[0 1]?102?[0 1]?001?110[0 1]0011200000?001011?01?1?0011?00010010?101010?100011?000?00000000000???0?2120001111100000?000?0?00010?001?0??00110?[0 1]????010000200?0??0?001?1100????????????????????????????????????????????????????0010?01121011100?020111000011021…
Stratiotosuchus	100?00012201001?101[0 1]11[1 2]11100110011032110110121?12011010000?0?1?031211????001[1 2]111????0211???00?????????2?22032101?0?211101110101111?00?1100111[0 1]211?0011?1??001??000001001011?01?1?0011100?100?001010101100011?100100001000000???0?2020001111100000?000?0?00010??01????0?110?110?1??000010000110?00111100???????????1011111100?1110111??????00010101101[0 1]200??00[0 1]0?01120011110?020??10?0??…
Pehuenchesuchus	??????????????????????????????????????????????????????????????????????????0?[1 2]??00?????????????????????2????????????????1????????????????0??1?????????????[0 1]0???20???????????????????????????00???0?????????????????????????????????????????????????????????????????????????????????????????????????????????????????????????????????????????????????????????????????????????0?0?????????????????00?????00…
Cynodontosuchus	??0?00?122??????????????????????????2?????????????????????????????2?????????1011??????????????????????2??1?3??????????1?????1???1???????0011?????????????[0 1]???????00????????????1?????[0 1]?00??0????0??????0??????00????0????????????2????0?????0?000?0??????????????????????????????????0????01?0?????????????????????????????????????????????????????????????0????????????100?0????1??????????0??00??????…
Bergisuchus	1?0???????????????????????????????????????????????????????????????1????????????10????????????????????1????00??????????10???????0????????0001??????????????0??0201??0?????????????0????0????0?0??0?????????????0??????????????????????????????0?????????????1???????????????????????????????????00???????????????????????????????????????????????????????????????????????????0????????????????????0???????0?????…
Iberosuchus	1?0?00012???00111000111111?01?00??02??101?0?11?12?11?1010??0?1?0??111??10?0?1011011??????[1 2][1 2 3 4 5]00??00???0?2?[1 2][0 1]0?2?0000???1101110101??1?0??100001001?0??001???[0 1]000?201000100101??0101?01?100000?0[0 1]000010101?0??11?100[0 1]001000000??0??0?212000?01?10?000??00?0?0001???00????00??0???0?1??[0 1]0????00010[0 1]0?00??[0 1]00111??????????101[0 1]01110?????????????11011??????????????…
Bretesuchus	100?001122??00???????????0??????????2?101000?????????101?????????12?0111?10010110?????????????????????2??100?????????1?0???0????01??0???0001?????????????[0 1]1??120[0 1]010?????????1?1?01???00???010??01???0?000?1??00??????????11?????212?001?1010?101?[0 1]?0??????10??0?????0?1????0?????0??010??0?2[0 1]????0?1??????????????????????????????????????????????????????00???????????000?0??11?[0 1]??????21…
Barinasuchus	?00000?12???00??????????????????????2?101100?????????????????????12?0???????1[0 1]11??????????????????????2??[0 1 2]00??????????100?????11????????0001???????????????????0??0??????????1???0????000??0?0??0????0?0???1??0??????????????????0?2?????10?0?000??????????1???????????????????????????????????0????1????????????????????????????????????????????????????????????????????????????????????????????0???…
Sebecus_ayrampu	100?000012??00??????????????????????2?0???00?????????????????????0????????????110?????????????????????????00???????????0????10110?????0?0002??????????????[0 1]?0120??00?????????0?1?0????00???0????01?????0?0????00????0?????????????????01?1?[1 2]????0?1????????11???0????????????????????01????1?1?1??0????????????????????????????????????????????????????????0???0????????000?0???????????????0?0000?0000…
Sebecus_huilensis	???????????????????????????????????????????????????????????????????????????????1???????????????????????????????????????0????????????????0??2?????????????????120???0???????????????????????0????0???????????????????????????????????????????????????????????????????????????????????????????????????????????????????????????????????????????????????????????0?????????????0?0??????????????????000?00?00???????…
Sebecus_icaeorhinus	100?0??1120000?1100011[0 1]110???100[0 1]1022?101100111120111?0?0010?1103?210??10?00[1 2]0110??1?21??2500?????????[2 3]01[0 1]0021?000?2?1?001??????0???00?00002011010??01??0[0 1]1101[0 2]0?1?0?0110[0 1]??0??1?010??00??00???00?01001000011100?001?0000011???0?0?200??0101??00??000?0000010?000?????0??0?1??????0000000?01[0 1]1?10000?00111100011??0?1?110101011101??00111011111101111021000?0000000???01000…
Sebecus_querejazus	100??????2????1?1??011??10??????????2?101000???????????1??????????2?1?????????[0 1]???????????????????????????00???0???????001?????10???00??0002?[0 1]???0????????????????????1??????????000?[0 1]00???0?????1???0?0??01??00??????0????????????200?00101???????0??0????10??00?????????????0??????00????????110000?????????????????????????????????????????????????????????0?????????00???????????????????????0?…
Ayllusuchus	[1 2]0[0 1]?0011[1 2]2??00????????????????????????????????????????????????????2??????????[0 1]1??????????????????????????[0 1]0[0 1 2]??0??????????????0?1????????000[0 1]???????????????????????0????????0????0????00??????????????????????00???????????????0?2020?0?????0??????????????10??????????????????????????????12??1????????????????????????????????????????????????????????????????????????00???????…
Lorosuchus	1030121112??001?100011[1 2]10[0 1]???10?????2?10100011????1??1??00?0?1???0211?1?01??201?0?????????????????????301100??????????1101??101101????0?001101[0 1]?1???01???[0 1]01???10100??0??1???1?1?01??000??000000010?00?0?0?1?100?0010?00?000???0?002?00??1010?000?00???????10??00??????111??1?0????0?0?0??0111?0?0001?0????????????????????????????????????????????????????00?0?0???????000?0??2??0?0110?0110?0…
Lumbrera_form	100?00?112??00??1??011?1?0?0110?0???2????100?????????????????1?03121[0 1]1?1010010110?????????????????????2?1?0[0 1]?????????1??11??1?110?????0?0002011?1???0????[0 1]11?1200?00?011?1???0???01?1?0000?010??0??10?10000??100?00?0?00??11???0?0?2000????1??000??00?0?0?010??0?????0???0????????000010???????110???0?????????????????????????????????????????????????????0000?0?02????000?0??1??0?????????0?0000?…
Pabhwehshi	??0?00112???00????????????????????????????????????????????????????21????????11[1 2]1??????????????????????2??20???????????10??10101?????????0?11?????????????[0 1]????????0????????????????????001?00???????????????????????0????????????20???0????11?000??????????1????0??????????????????????????1?[0 1]????????????????????????????????????????????????????????????????????????????0??????[0 1]??????????0?0…
Uruguaysuchus	201?00?102??00??10??1??111??1???01022?10100011????11?1010??0???0[1 2 3]11120[0 1]1000120100??1?2??1[1 2][1 2 3 4 5]000?0?0??010?1100210?00??001[0 2]0110101?00??001?0111?0[1 2]??0?011???11110000101?00?0??100?0?0000?000110101?110??0?00001?10010??000???00???01[0 1]??00?001000?000?0??0?????10??00????0?1?0??1?110100000000?0??0???0000?10??1??1?????????????0??????????????????????????????00?00????????000…
A._buitreraensis	201000?1?200001110001101111011000102211010001111201101100000?1102011211100011010?????????????????????1001001??010????011010010110000001001110021000011???111?110010[0 1]0011000100?1?100011001100011110111100001?100100100000000???020?00000010000000?000000000100?00????001101?1?1???0000000?01??000000101????????????????????????????????????????????????????00000100?0000000?0001100001101010000000?00000?0?…
A._manzanensis	201??0???2000?11??00101?11??1?1?????2?101000???????1????????????2?11211100012?101????????????????????1001?00??01?????01101?????1000?00??0111002100??1????011?01001?[0 1]0?2?00?1?0?1?10001100110100?010??0?000?1?100?0????00??00???0???000?00100?0????0?000????100?00????0?110??1?0???000000??????00000000?????????????????????????????????????????????????????0??0?1???????000?0?01?00??????????00000?00000???…
A._gomesii	201000?102000011100010111110111001022110100011112011?10000?0?110301121110001201[0 1][0 1]1[0 1]11211?1[2 3 4 5]00010001001001100210100111010010010110000001001110021000?110?00111010?1010021001100?10100011100101[0 1]110101101000011100100000000000000010000000010000000?000000000100000??0100?101?1?111100000000?1??00000000110101[0 1]1[0 1]11010?00001100??????101111000000??1011?200??0000010020001000?000…
A._patagonicus	201000?1020?00?1[0 1]000101111?0111001022110100011?12?11?1000??0?1?03?11211?00012[0 1]1??1?1??????????1000??01001100??01???1?01?01101?110000??100111[0 1]02?0??01????0???0??0?0?0011001100?10[0 1]000?010110?0111101101000[0 1]1110?100000000000000010?00000010[0 1]00000??0?00?000100000?????0?10??1?111?00000000????0?0000001?????????????????????????????????????????????????????000?10[0 1]200?1000?[0 1]00…
A._wegeneri	201??011021?00111000111111?0110001022110100011112011?10100?0?1?03?11111?00012010[0 1]?????????????10001?01001000??01?????010011010110000001001110021[0 1]00011???011?010?101001100110??1?10001100?100001010110100001?1001001000000000000?1000000010000000?000000000100?00????00100?0110??1000000??0110000000001???????????????000?????1????1???????????????????????000000002000100??0001????011010100??0[0 1]0?…
A._tsangatsangana	201?00?1021?00111000101111101100010221101?0011112011?1000?10?110201121110001201011111?1?01300010?0???100100021010001101101001??1000?00000111102100001101?01?1?10010100210[0 1]??01?1?10001100110000101011110000111001000000000?00??0?00000[0 1]0?10000000??00000000100?00?0??00?1010??011?000??000?1??0???0????111??[0 1]1111?10?0000110?001000?01111?0[0 1]0?010??????00010??????0?0???000?0??2?000?110??1?0?0…
A._rattoides	????????????????????????????????????????????????????????????????????????????1?????????????????????????0???????????????1??????????????????????????????????01??0100????????????0??????????00??00???????????????????????????????????????????????????????????????????????1????????????????????????????????????????????????????????????????????????????????????????????????????0????1?0???????????1?0???????????????…
Anatosuchus	203000?10210001110?011111??011000102211010?011????11?10100?0?1?0?011111?00012010?1???????[0 1]?00?10001?01001000?101????1?1101001?100000????0110002?[0 1]??01?0???10???0??0?00210?010????1000[0 1][0 1]010?0?00?0?01101000011100[0 1]000?0000???0000?0?00000011?00?10?0??00000010??000??1?0?10?01?0?11??00000?????0?00?000??????????10???????1??0??????????????????????????????000??000200010?0?0??1??0?0110101…
Hamadasuchus	20100011[1 2]20000111000101111?01100010[0 1]2110100111112?1111010010?11?[2 3]0111???????[1 2]1211????????????????????[0 1]??1100??01??????10011011100100000000110011101001???0[0 1]1?130?100001100010??1?00001100??0000001010010??01?1000001000000?????0?2100000010010000?200000000100?00????0?[0 1]10?0100???00010?0?01110?0000000????????????????????????????????????????????????????1?000000200?100?????????…
Montealtosuchus	201??001221?001110001001110011100102211010001111201111010010?1?03?11112100001011111??????1[2 3 4 5]00?10[1 2]0?10[0 1]00100021010???111001?010100000001000110011101?01??0011?03001000011010100?1?000010001000000010100100001?100000[0 1]110000010??0?00000000100?0000?200000000100?00???100[0 1]10101[0 1]0??10001100?11110?0000000?????1???1010?0??0?1????????1???????????????????????0000000020011000?0111100…
Uberabasuchus	201000?12?1?00??10001001110011000102211????011????1?????????????[2 3]011?12?01001011????1?1?????0?1020??0000[1 2]000210??0??111[0 1]01101?10?00????00011001?1???0????001???0??0?001100?10????0??0?00[0 1]100?0??0??1??1?00??1100?00?110000010??0?2?0000????010000??0000?0001?0?00????00??0???????1000??00?1??10?00???00?????111????0?????1??0?????01????????????????????????00??0002????0?0?011??00?01101?10???…
Lomasuchus	201????1221?00111000100111?0110001022110100011?12?11?10100?0?1?03?111?2??000??111??????????????????????01?00??0100?1?0?001??10100000???00011001110100?????01??3001000011??010??1?0000100??00?000010100100001?100000111000001???0???000?00100?0?00?200000000100?00?????0[0 1]101???0???0001000??1??0?0000000???????1?1?1000000??0????????????11?0?????101102????000000002?01100????1?????0110??10?????0?0000??0?…
Gasparinisuchus	20[1 2 3]?00?1[1 2]2??00??????10[0 1]1???????00???2?10???0??????????0????????????1????1?0??0111?????????????????????00?000??01??????1001??10100?????0?001???????1??????101?03?0?000???????0??1?00????0??0000??0??????0??????000???1??????????0??00?00????0?0000????????00100??0???????1????0?????001??0?1?1???????????????????????????????????????????????????????????????0?????????????0?0???????0??0??1?0??0?…
Colhuehuapisuchus	????????????????????????????????????????????????????????????????????????????1???1?????????????????????0???????????????10?????????????????????????????????10??03??????????????1?1????????11?000???????????????????????????????????????????????????????????????????????1????????????????????????????????????????????????????????????????????????????????????????????????????0????1?00??????????100???0?0?0???????…
Miadanasuchus	????????????????????????????????????????????????????????????????????????????1??11?????????????????????0???????????????1??????????????????????????????????10??13??????????????1?1????????11??00??0????????????????????????????????????????????????????????????????????0????????????????????????????????????????????????????????????????????????????????????????????????????0?0??1?1????????????000????0?0???????…
Kostensuchus	201000?1221?00?11000100111?0110001022?10100011??2011?10100?????0301111[1 2]1?10010111111?2???2?00?1000??000010002?01000??11001101?100000???00011001?1?100????101?130010?0011000101?1?0000?101100000001?100100001?1001001110000010000?2000000010010000?200000000100000?0?110?10?01?0?[0 1]10001000?1??[0 1]0?00?000010?1??[0 1]11101010?10[0 1]?10???????011111?????????????????0000000020011000?0111100?0110101…
Mahajangasuchus	103?1[1 2]?1021??01211?0101111001100010421101011011?2011?10100101110??1121110101?01111?1121??140000000??01202[0 1 2]00?10100?11011010?121?00?000000011102110000????201113001000021001100?1?[0 1]?011[0 1]0??000010010100100001110000010?0000000??020?0000001?000000???000000010??01?????0[0 1]?1?[0 1]??0?1?0001000?01?01?000001?11100011?10???0000110[0 1]0011[0 1]0?0111111000?1[0 1]??????00??0000?0???10110…
Kaprosuchus	10311211221?001?10?0111?11??1100010421101011?1???011?10?0???????3011201??00111211????????????????????1202200??0??????0?10?0?12?1000000?00011002?1??00????[1 2]11??300?00001100?10????1000110??00?010010?00110001?100100???00?0?0???0[1 2]01000000100?0000?[0 1]0000?000100?01????00[0 1]?0??1?1???000??0??0??11??00001?????????????????????????????????????????????????????0?00?00021??100??020[0 1]??0?0110101…
Stolokrosuchus	20100001120000111[0 1]00101111?00100[0 1]101211?????11112011?1010010?1?0??11?1????003[0 1][1 2]??????????????????????1??0000??0[0 1]?????01101111011010000000011001?101101???[0 1]11?00111000021011100?1?[0 1]??0[0 1]0100?000?00?010?10000??10000010000000????0?010000????000000?10?100000?00?00??????11010?1????000???0?11011?000??02????????????????????????????????????????????????????0?0000?020001000?0??…
Theriosuchus	20310111120100110000110111100110011?211010001?11?01111000?????1?20111??1001020101101121100[2 3 4 5]102120010013010002?0?10??101[0 1]0[0 1]001?1100?00?0?00110??01??0?00??10[0 1]00210100[0 1]02?00?100?1?10001110[0 1]?0??0?0101?010??01?1000?0??0000?2????0?0?0???0?10??0000?0???000??100?00??0?0?0011?1??0?100000?00?????????0??0????????????????????????????????????????????????????0?????00?0?01000?0??????…
Alligatorium	?03?????1?0000?1000010?111??0?100?1????0??00??11??1??1000???????20?1????00102?101?011211000???1?00100???????????10??1???????????????????0??????????????????????1???????????????????????????0????????????????????????0??????????????????????????0???????????1???00??????????????????????????????????????????????????????????????????????????????????????????????????????????????????????????????????????????????…
Goniopholis_simus	203?1211120010111000100111?0010001002?101000?1112011?1010?10?1?021212??100[0 1]0?02011?1??1??0?00?1200?11?300000210010??101101??101100?000010010001?1???00001110003110001021100?10?101000111??0000000101001000011110?001000000000000?0000000?10000[0 1]00?000?0?000100?00??????000??????????0100???0???????0??????????????????????????????????????????????????????????0?0???????00??????????????????0??0110??00…
Goniopholis_stovalli	203?121111??101?1000100111?0010001001?1??000?1112011?10?0??0?1?021212?110????02????????????????????????00100??00???????101??1?1100??000?0010001?1???00?????0?????0001021?00????1?1??0?11??00??00?10?0??0??01?1100001000000?????0?0000000?1?000000?0???0?000100?00?????0?0010?100??020?00010??0??????????????????????????????1??????????????????????????????0?0?????0???10????11?????????????0?0000???00??0?0?00…
Eutretauranosuchus	203????1?10010111000100111?00?0001001110?000?1112011?1010??0?1?0?121201?00002020111???1??0??0?1???????3??000??00?????0?101????110???????0??00???1???0????11???[0 1 2]?1??01021100?1????10?0??1???00000010?0??000?1?110??01?0000000???0?000?00??100?0?00??00?0??00100?00??0??010010??2???0201000?????????????1????????????????????????????????????????????????????0??00??0????10???0???????????????0??0?0???00??…
Calsoyasuchus	203?0201110?10?110?01021111001000?001?1???00?1112?11??0?0??0?1?0?111[1 2]????????01??????????????????????0??0000??00???????101??11110?0???0?0010001?1???00????????????001021?001?????1????01???0??00?????????????1100?0100000??????0?0000000???000000??0?100?0?100?00?????0?1010??0??1000???0??????????????????????????????????????????????????????????????????????????????00??????????????????????????????????…
Sunosuchus	203?0201111?10?1100010011110010001002210100011112011110100?0?11021212??1000120101??1111?0?20001200?11????????????????????????????????????????????????????????????????????????????????????????????????????????????????????????????????????????????????????????????10???0??011???00?03?1000?001?????????0?????????????????????1???????0????????????????????????????????????????????????????????????????0???????0?…
Shamosuchus	203????10?1??0111000110111000100010021101?101111??1111010000?110??210?1100102?1???????1101[3 4]1?[0 1][1 3]1?0?10?[0 3]00[0 1 2]002?00[0 1]????01100??1?11?0?0000000100011101?00001??0?0?10?000021[0 1]???1??1?1000?100000?0?001010010?001?10?0001000000210?10???000?0?100?0??0??00?000001?0?000??1?0?01101??00010111011?????????0???0????????????????????????????????????????????????????000000020101000?01???…
Bernissartia	203??21112??00111000?00111?001000?002?????1101112?11?10100?0?1???1?1??110010202011?1?21??0200111101101300000??0????????1????1????????0??0?10???01???0????1?0??31?100102110?1100101000111??000??0?1?????0??????00???10000??0?0??0???0???0?10???0???????0??001?0?001000001?1?0010?01000?010????????????????????????????????????????????????????????????????????0???????????0???????????????????????????00????0?0?…
Hylaeochampsa	00???????21???11????1?01???0????0?002?1?1022????2????101??1??1????210??????????????????????????????????????????0???????10????????????0??0??????0???????????????????00021?01???????00?1?2???0???????????????????????????????????0???????0?1???0???????????00??0????????001110???????0000?0??????????0???????????????????????????????????????????????????????0?00??0?00[0 1]?1[0 1]0?????????????????????????????…
Glen_Rose_Form	2030001112??0011???0100111?001100?0?2110?011??112?11?10100?0?1?030210????01?20211?????????????????????3??000??00?????01100??1?1?00?0000??010?0????1??????10??13101001021??1?10?1?10?0?1000?000??01?1?010?0?1?1000???000?0?2????0?0000000010000000?0?0?00?00100?00????200011001???1?1?1000?011??????0????????????????????????????????????????????????????????????????????????????????????????00???0???0?????1???…
Borealosuchus	203?1211120010111000100111?001000100211010221111211111010010?110?12100?10001202011111211113111?110?11?300000210?100?00?101??11110??000000010001?1???0000110000310?00?021101??????1000[1 2]11??0000?001010010000111000001000000000000?000???0?100??000?00??00?001000000?0100010?111?00?00000000??????????????????????????????????????????????????????????????????????????????????????????????????0????????0?????…
Pristichampsus_vorax	200?02?112000011100010111100010001002110??2211112011?10100?0?1?1?1210?????0?202011?112??0?311?1?????1?3?0000??001?????1001??1?1100?0000000110010100?000??[0 1]0??0300100002??01?1001?[0 1]001?1?00?000?001010010???111000001000000??0??0?0000000?10000000?00??00000100?000011000111111????000???00??????????????????????????????????????????????????????????????????????????????????????????????????0????0?0000…
Eothoracosaurus_mississippiensi	[1 2]02?1211120010??11?[0 1]100111?0010001002110??2?011?2??1?1?11????1?0?121???100??30000?????????[1 2 3 4 5]111[1 2]1????1?3000002?0?1?0??01?01??121100?0000?00100?1?????00????0000010?001021101??????0000???000000?00101?0?000?1?10000010??000?00??0?0000?00??0001000?100???000100?00????01010?1?0????0000000??????????????????????????????????????????????????????????????????????????????0?????????????????…
Gavialis	212?12110200111111011011111001000100211010220111201111011010111011210021000130000?1112110141112111100?300000210?10000[0 1]?101??121100?00000001000101?1?00001?00000100001021101?1?0100000[1 2]1??00000?001010010000111000001?00000000000?000??00?10001000?[1 3]00?000001000101110010110110?001000001000?1??????????00?01000????0????????1???????0???1??????????????????0000000100100000?0[0 1]000?00011000000?0…
Leidyosuchus_canadensis	203112111200[0 1]01110001001111001000?0021101022?1112111110100?0?1?0?12100?1000120201?????????????20???10?300000??00?????01101??111100?00000001000101?1?00???1[0 1]???31?1001021100?1001?1000211??0000?0010100100001?10000010?000000???0?0000000?10000000?000?00000100?00???1001101111????00010?0?01??????????1????????????????????????????????????????????????????????????????100??????????????????0????????00…
Asiatosuchus_germanicus	203?1211120000111000101111?0010001002?10?022111?2?1??1??0????1?0?12100??000120?012?1?21??1?11?????????300000?10?????101101??1[1 2]1100????00001000101???000??10000?10?001021?01?1????10?0?11000000?0?1?1001000?11100?0010?0000?0???0?0000000?1?000000?000?0?000100?00101100010?111?0??000?0000???????????????????????????????????????????????????????????????????????????????????????????????????????????00??0?…
Crocodylus	203012111200[0 1]011100010211110010001002110?022111120111101001011101121002100010020121112110141112021100?3000002100100000?101??121100?0000000100010101?00001?00003101001021101?100111000211??00000001010010000111000001000000000000?0000000?10000000??00?000001000001011000101111?00100000000001?????????00????000000000000001010001001000010000000100001101??0000000000101000?0[0 1][0 1]00?00011010100?0000?…
Diplocynodon_hantoniensis	203?1211120010111000101111?0010001002110?02211112011110100?0?110?12100?100010020111112110131112021110?3000002?001????01101??111[0 1]00??0000001000101?1?0000110000310?001021001?10?1?1000?11?00000?00101001000?11100?0010?00000000?0?0000000?100?00???000?00000100?000011001101111?00100011000??????????????????????????????????????????????????????????????????????????????????????????????????0????????00??0?…
Alligator	203112?102?0001110001021111001000?0021101022111120111101001011101021201100010020121112111131112021100?30000021001000001101??111000?00000001000[1 2]1101?000011?0003101001021000?100111000211??00000001010010000111000001000000000000?0000000?10000000?000?000001000000011001111111000100011000011?????????100001000000000000001010001001000010000000100001101110000000[0 1]10101000?0??00?01011010000?0000???00…
Pelagosaurus	202?[0 1]111?20011020101[0 1]00000000000[0 1]1002110100000011011?1001001?10001101?100000300001101?1?00000012000111?011002100????01?101??1??10000??00001010110??[0 1]00???100000??0001101000100?100200?0??0?0?00001011010000110000001??0000000??0???20?00?10[0 1]000000310001100110?00??????1000?1????10000000?????????????1???0?????????????????????????1?00???????????????????0000?00?00?000?0?010???0????????…
Steneosaurus_bollensis	[0 1 2]02?[0 1]111?20011020100[0 1]00010000000110021101000?0011011?1001011?1?00110101?000?30000110111100000?120001[0 1]1?011?02100[0 1]000001101??10?10000??0?0010?1??0??00000110000010000110?0001001100200?0?000000000101[1 2]01000[0 1]1100010010?0000000000?0020?00?100000000?1000010?0[0 1]0100??00??1000?11?0?1000000?0??1?????????10000010000??????????????????11000???0???????????????00???0???010?0?0?0…
Metriorhynchus__superciliousus	[0 1 2]02?1[1 2]11020011?20100100010000000110021101000?0011011?1001011?1?001101?10001030000??01111?0000??????0?0?012?02?10000??11101??10?10000??0?0010????0???000????0000?0000110?00?00011?0200?0?000000000101101000?1100000010?000000???0?0020000?100000000300111111010100???????00????????000??0??001??0????????????????????????????????????1??????????????????????00?0?0????100010?0?0?1???011000100????10??…
Metriorhynchus__casamequelai	0?2?1??10?0011?20?0010?010??00?????02?101001?0??1?1??????0?????0?1101????010?0000????????????????????0?01??0??10??????1101??1??1?0??????0010????????0?????????0???00110??0?0?????0??0?0?0??0?00?0???1????0?1?00??001????0??????0???2?????1?0?00?01???111?110?0?00???????00???????????0?0?????????????????????????????????????????????????????????????????????????????1?0000?0????????????????????????00??????0?…
Cricosaurus_araucaniensis	002012?102001112010010001000000011002110100000?1101??10010[0 1]1?1?000100?1?001030000????????0000????????0?012?0?01000???11101??10?1001???0?0010?[0 1]2?00??00???0?0?0010000110?00000011?0??0[0 1]0?00?000?00???1?1000?1?000?0010?000000???0?0020000???00000003111111110?1?00????0??00????????000000??001?00???????????????????????????????????1???????????????????????000000??00100000?0?0?????0110??100?0000?…
Cricosaurus_suevicus	0?2012?10???11??01?0100010?000001?00????????????????????????????00[1 2]0??1??01030000??????????????????????0?[1 2]?0??1?????011101??1??1??????0?0010?02?0???0?0010??000???00110????0???1?0??0?0????0????0???????00??1?0??00?0?000?00???0?0?20?0????0?00000???11?11?0?1?00????0??00????????000??0???????0??????1???????????0??10000001???????1?????????????????????????????????????0?0?0??????????????????????00…
Dakosaurus_maximus	001?12?1????11??0??010?0???00?001???????????????????????????????01?0?????01??0000????????????????????????2?0??1??????1?00???1??1??????0?0011????????????????000??00011?????????1?0????0????0????0????????????00???????????00???0?0????00?????0000???1?1????011100????0??0???????????????????????????????????????????????????????????????????????????????????????0??????????????????????????????0?????00??0?????…
Dakosaurus_andiniensis	001????1020011?200001000100000001?002?10100?00??1?1?????[0 1]0???1?00?100?1?0010?0000????????????????????0?012?0??10?????11001??1??1?01???010011112?0???00001??0?00??000110?00?00??1?0??0?0????0???00???[0 1]?1?0001?00??00???000?0????0???2000??1????0001?111111110?1?00????0??00????????000?00???????0??????1??????????????????????????????????????????????????????00?0??0??0000??0?0?????????????0???00???00…
Rhabdognathus	202??????200??11100010011011010011012110101[0 1]01112011?1011010?1?11?202?????????0?????????????????????????1?10??00???????100?????00??000??0[0 1]10020?001?00?????1?????0?01[0 1]21000?0??1?000000????0??00?1010010??01?1000001?0000??????0???000???112?1????10??00000000?11?????0000111?0???0000000??????????????????????????????????????????????????????????????????0?0000010010100?????????????????????????…
Sokotosuchus	2?2??21112??10????001001???101001?012?1??????1112?11?1?11??0???1?1?0?????????01??????????????????????????1?0???????????1???????0????????0?10????????0??????????????0?????????????1?????????0????????0??????????????1???????????0???????????2??000?????0??001?0?11??????????????????????????????????????????????????????????????????????????????????????????????????????????????????????????????????????????????…
Dyrosaurus	202?12?102?010?11??010011??101001?012?10101[0 1]?1112011?1011?10?101112021???00?3?000??????????00???????????1?10??00???????10??????00???00??0010020?0???0??????1000?00001?0100?????1?0?00?0????00000010?0??000?1??00?001??000000???0?0?0??00?11201000?10??000000?0??1????0010011100???00000?0?001??????????????????????????????????????????????????????????????0???????????1????????????????????0????10??00??0?…
Hyposaurus	?02?12?102??1???????1????0?101??????2????????1?12011?101??10?1?1??2?????0???3?000??112?????00??????????01??0???0?????0110???????????????0?1002??0???00???1?1000100?0????00???0?1??????0?000000?00???0?????????0???01?????0?????0???????????2???????????0???0????1????00??0?1??????000??00?????????????????????????????????????????????????????????????????????????????01?????????????????????????1[0 1]??00??0?…
Pholidosaurus	212?121102??1??1110?10011??0010001012110101?01112?11?101??10?100?121[1 2]???0???3?0????1?2???0??0??200?????????0??0????????1?0??1?110?????0?00100???????00??????000?0000102?100????1?0000?0???000?00?10?0?10??01?100?0010???0??????0???0???0?10??1????1???0?0001?0?00???????00??????????0?????????????????1??????????????????????????????????????????????????????????????????????????????????????????????????0?…
Sarcosuchus	203?12?10200101?100010011001010001012?10101101?12?1??10100?0?100?121211??000310101?112????[0 1]00?1200?00??010[0 1]0??00[0 1]00??0?101??121100??00000010010?1???00???110?0[0 1 2]11010[0 1]021[0 1]00?0001?000000?000000?00?01001000?1?100?0010?00000000?0?0100000?10001111?100?0?000100?10????00110?1100?0?0001000?001?????????10000?100?????????????????????0??????????????????????0000?0010?1?0000?00100?000…
Terminonaris	202?[0 1]2?1020010?11??01001???1010001012?1010[0 1]1??????11?1010??0??0??12[0 1][1 2]11?000?3100011112??00000?1200?10??0?010210?100?001101??1??10??0??0?0010????1???000011100?0???101[0 1]2110?????1?0000?0?0000?0000?0?00?0?0?11100?00?0??00???00?0?0100?00?10201111?1?0?0?00?100??00???00?10111?000100000000001?????????????0????????????????????????????????????????????????????????????????????????????????…
Rugosuchus	203??[1 2]?1?20?00??1??0110111????00010[0 1]2110?010?1112?11?1010000?1?0??21??1?0010202???????????????2?[1 2]0??0?[0 3]0?000???0?????01?01??1?1000?0?00??0100?1?1???00???100?0?1?100??2???0?10???10???110000?0?0????0?100001?100?0010?000020???0?0?00000?1?0??000?000?00000100?01????0??????????????0111???????????????????????????????????????????????????????????????????????????????1???????????????????????…
Argochampsa	202?121112001011???110[0 1]101?0010001012110?022??112?11?10110?0?1?0?1200????????00?????????????????????????0000??00???????101??111100??000??010?0[1 2]0?0??00???????????0001021?01?1??1?00?020????0???0???1?010?????1000??10?0?0??????0?0?00000?0??000?0?10??0?000100??1???????1001?0????0000??0??????????????????????????????????????????????????????????????????????????????0?????????????????????????????0?…
;
ccode	+ 0 2 5 9 22 36 42.44 48 64 66 68 70 72 76 78 85 89 90 95 96 104 115 125 139 141 142 148 166 181 186 192 196 225 227 278 338 355 356 363 367 400 *;
proc /;
